# Supplementary material for: Growth inhibition of arable weeds by cerato‐platanin, a plant immune defense activator of fungal origin
Source: Pest Manag Sci. 2025 Jun 24;81(10):6255–64. doi: 10.1002/ps.8963 (PMC12441781; doi:10.1002/ps.8963)
Supplement: Supplementary file 2 — Dataset Figure S1. Lolium multiflorum shoot/root length (mm) measurements. [file PS-81-6255-s006.xlsx]

## Sheet: Lolium SHOOTS
Lolium multiflorum shoot length (mm) measurements
H2O	CP	BSA
13	2	25
25	10	14
17	3	23
22	4	33
18	1	14
16	4	16
11	1	20
12	5	11
7	6	11
21	1	9
14	2	4
28	0	2
19	2	13
25	10	11
17	7	6
22	0	20
13	3	18
13	2	21
6	3	23
19	0	21
19	9	14
8	2	14
12	0	7
22	4	15
14	3	7
13	4	18
14	3	1
12	3	1
3	0

## Sheet: Lolium ROOTS
Lolium multiflorum root length (mm) measurements
H2O	CP	BSA
11	12	17
26	25	22
21	8	32
28	12	30
26	26	25
19	8	22
23	14	14
25	17	13
2	20	24
38	10	18
24	8	8
40	12	12
23	8	21
31	16	10
28	12	19
15	25	18
20	15	23
23	15	18
8	4	38
23	10	22
16	9	17
19	8	12
20	15	22
28	16	18
20	3	10
16	12	22
25	10	0
29	3	0
0	19
