# Supplementary material for: Growth inhibition of arable weeds by cerato‐platanin, a plant immune defense activator of fungal origin
Source: Pest Manag Sci. 2025 Jun 24;81(10):6255–64. doi: 10.1002/ps.8963 (PMC12441781; doi:10.1002/ps.8963)
Supplement: Supplementary file 3 — Dataset Figure S2. Lolium multiflorum shoot/root length (mm) measurements (dose‐response assay). [file PS-81-6255-s001.xlsx]

## Sheet: Doses Lolium ROOTS_pooled rep
Lolium multiflorum root length measurements (mm)
Water	CP 37.5 μM	CP 75 μM	CP 150 μM	CP 300 μM	CP 600 μM	BSA 37.5 μM	BSA 75 μM	BSA 150 μM	BSA 300 μM	BSA 600 μM
11	12	2	7	18	28	13	6	21	28	3
22	15	22	7	11	15	13	11	21	44	9
26	10	23	13	22	20	10	3	21	23	11
18	13	19	13	26	16	16	3	23	16	9
28	9	25	14	26	5	8	4	20	20	12
15	5	17	8	27	12	14	12	21	15	23
15	13	13	8	35	10	13	12	30	0	17
20	8	8	17	14	13	11	12	14	17	13
25	17	25	12	19	17	10	10	22	16	20
10	5	17	14	10	21	17	7	20	5	4
21	22	14	18	10	21	18	15	15	5	23
35	5	13	19	13	15	4	12	22	22	2
18	17	7	10	6	15	8	17	20	19	17
8	11	17	11	8	13	16	10	25	16	0
23	7	20	14	17	12	26	11	37	20	14
29	13	13	9	12	13	33	15	5	13	19
24	3	15	8	30	13	13	1	28	11	8
25	17	3	7	17	6	11	20	18	11	3
24	17	22	9	20	17	16	18	11	9	20
16	12	15	14	23	6	22	6	21	20	12
28	16	14	2	23	9	16	11	10	13	21
19	16	22	0	18	4	16	7	20	18	9
26	9	13	8	10	10	31	21	18	21	11
20	7	0	1	20	9	22	10	6	4	3
24	7	7	5	16	7	7	10	23	16	15
12	7	27	15	3	7	23	8	16	20	14
7	3	9	1	0	7	16	9	21	12	6
8	7	9	1	12	9	15	11	0	7	13
4	6	8	1	12	2	1	7	0	8	9
24	24	1	21	4	16	15	0	16	19	5
20	26	31	29	16	14	11	31	21	6	10
31	27	23	21	15	13	34	35	21	20	20
27	16	21	14	13	12	15	18	32	20	7
11	13	23	18	10	5	14	4	35	13	6
15	22	28	27	1	7	12	21	25	16	17
16	18	12	25	8	6	4	10	21	12	7
26	13	5	22	13	11	22	22	12	17	21
16	13	31	21	3	22	16	3	18	11	13
1	22	21	22	9	13	7	18	0	7	18
0	16	10	23	5	7	32	8	24	20	12
10	17	20	23	0	14	13	29	15	16	22
12	23	20	17	8	10	20	19	0	37	17
30	20	27	33	7	16	24	5	17	8	11
22	23	14	12	30	12	26	12	0	9	16
13	18	36	12	10	9	30	10	25	0	5
1	30	20	19	8	10	3	11	12	15	5
18	25	13	20	4	12	27	20	20	11	4
20	17	26	2	17	7	12	14	6	22	6
2	12	28	23	19	6	25	8	20	28	9
17	13	30	22	3	3	20	11	17	30	9
16	10	30	24	6	3	25	10	11	12	12
20	15	31	21	15	6	23	21	13	7	7
25	20	26	21	9	4	17	14	30	11	12
21	8	3	11	6	5	20	22	22	16	17
11	22	33	14	11	6	11	14	18	19	8
12	5	25	12	10	2	18	1	10	4	24
20	6	12	6	7	0	11	7	14	4	30
1	22	16	9	7	1	22	13	17	26	20
8	8	23	2	7	4	3	25	25	28	25
25	25	22	8	28	12	30	21	29	22	23
24	26	17	13	27	6	30	15	34	26	18
34	22	2	7	21	35	12	31	40	34	26
28	15	25	23	20	9	29	16	23	17	19
21	32	34	21	17	9	24	27	34	43	11
25	16	22	25	38	11	19	27	29	16	25
18	0	25	9	24	11	27	16	49	30	28
15	22	20	10	7	8	11	31	35	25	20
2	21	21	21	9	25	17	25	25	16	18
27	15	24	12	25	10	18	28	22	24	25
20	18	27	12	17	18	20	25	24	32	15
21	20	25	14	28	7	15	31	30	20	22
26	16	23	17	4	3	32	9	28	18	15
15	24	13	2	25	5	9	7	22	18	9
12	27	11	28	32	6	18	28	25	28	20
25	18	7	18	18	7	24	24	22	17	22
37	12	17	13	15	2	9	25	4	6	18
18	23	33	14	30	13	4	18	41	30	10
18	29	11	35	13	5	7	22	25	20	32
10	15	25	20	20	5	18	23	25	15	18
13	16	41	28	27	12	12	22	32	12	30
22	20	13	19	28	10	25	29	31	15	11
25	13	16	16	8	15	5	18	22	4	7
20	21	8	8	15	11	3	30	20	3	5
19	22	5	11	18	4	16	25	12	12	5
15	15		3	29	5	11	16	8	15
30	8		6	3	7	20	21	28	0
24	24		15	28	5	4	35	35	1
17	20		6	15	1	0	23	13
19			3					22
								8

## Sheet: Doses Lolium SHOOTS_pooled rep
Lolium multiflorum shoot length measurements (mm)
Water	CP 37.5 μM	CP 75 μM	CP 150 μM	CP 300 μM	CP 600 μM	BSA 37.5 μM	BSA 75 μM	BSA 150 μM	BSA 300 μM	BSA 600 μM
18	26	5	5	5	12	12	14	28	26	9
22	21	15	11	6	5	14	25	17	23	13
12	12	15	13	11	15	10	13	26	18	14
15	14	9	12	12	8	30	12	34	15	12
15	23	14	8	11	12	7	4	18	15	17
14	12	13	7	10	9	9	20	17	21	22
18	19	11	7	10	8	9	11	21	4	20
20	19	10	12	10	7	15	22	18	21	16
25	27	10	16	8	13	23	17	14	14	22
9	8	15	9	7	10	17	5	21	4	4
20	27	16	12	5	8	17	22	10	3	16
25	19	17	12	5	8	8	21	17	16	2
3	26	10	8	13	9	10	15	15	8	17
7	15	15	16	6	4	19	20	24	0	3
13	17	13	8	5	5	7	20	20	18	22
28	17	14	10	8	10	30	19	0	11	18
23	5	5	6	8	9	24	4	24	11	14
18	21	3	6	8	6	15	23	20	17	6
30	24	9	6	10	10	18	21	6	18	20
22	20	17	9	10	3	17	10	19	13	11
21	22	11	6	10	6	14	23	12	17	15
18	25	14	6	12	10	18	14	11	11	8
28	20	15	7	5	11	25	22	13	19	6
23	13	6	3	6	5	16	16	7	9	6
12	7	7	4	5	3	22	16	15	12	10
7	3	7	2	6	0	20	18	15	17	7
7	7	7	0	5	4	25	17	21	13	12
11	10	5	0	0	6	15	13	1	15	3
5	5	5	0	5	4	0	6	5	10	2
23	16	0	9	3	5	15	1	13	31	0
20	22	32	10	7	11	20	23	15	9	17
15	12	11	11	6	11	15	25	16	20	21
12	16	10	10	8	4	15	13	26	19	16
20	12	11	10	7	8	21	9	20	10	3
11	16	11	10	4	6	17	20	26	20	24
11	14	9	8	3	10	7	9	10	16	5
25	12	5	10	8	11	22	28	8	16	17
15	15	11	10	2	1	10	1	18	9	11
3	18	15	6	4	9	7	19	4	11	17
5	18	10	13	7	6	20	7	16	7	6
10	13	13	10	2	11	15	26	20	15	7
12	16	13	12	6	9	17	18	2	33	23
15	20	20	12	2	11	26	12	11	8	21
10	16	11	10	6	9	23	13	1	9	24
11	12	16	8	2	7	22	11	20	4	9
1	23	12	5	0	11	3	11	17	10	6
3	15	12	6	2	9	26	17	18	11	10
20	10	15	8	5	6	12	16	6	20	11
5	9	15	10	6	3	21	10	20	28	10
16	10	10	10	0	3	25	8	21	31	20
18	10	11	10	2	3	10	13	11	10	22
22	16	12	11	2	1	19	13	7	7	16
5	15	10	11	3	0	28	12	28	15	15
30	8	1	7	6	1	9	15	17	8	19
25	15	25	3	7	3	3	11	17	25	2
20	5	10	2	5	2	22	4	8	7	15
17	5	9	0	0	2	15	4	13	8	29
0	17	12	3	4	1	15	3	16	30	25
2	12	20	3	1	2	12	22	24	13	20
16	30	9	10	7	6	30	27	19	23	20
15	22	9	13	11	8	35	10	23	22	27
17	17	3	11	11	14	22	30	29	25	25
28	19	20	13	12	11	28	12	17	24	18
16	26	15	12	13	11	30	30	20	25	24
20	14	20	13	13	4	30	31	24	22	31
23	5	20	7	8	7	25	25	28	15	25
15	15	10	10	4	5	17	17	27	30	30
4	20	15	11	4	8	25	12	30	30	22
20	17	14	10	4	10	20	20	22	32	35
22	23	16	11	4	10	23	23	25	33	25
15	25	15	13	12	6	20	30	30	25	22
10	23	15	13	0	5	26	0	30	15	21
12	18	7	9	12	0	15	6	17	20	5
26	15	8	10	13	5	18	22	17	26	14
20	15	5	12	8	3	28	27	19	20	16
21	15	14	10	8	5	22	22	7	16	25
14	23	11	12	8	2	10	20	21	25	10
12	16	8	11	6	2	10	15	15	20	26
7	15	22	13	5	3	22	22	14	16	15
15	10	25	9	11	7	20	18	18	12	24
26	16	10	7	10	4	10	14	15	15	10
15	15	12	11	8	2	5	15	25	8	10
25	12	6	0	10	2	6	21	22	10	11
20	11	7	2	4	0	14	18	12	13	6
15	17		3	3	2	14	17	18	4
23	5		8	2	4	18	17	27	5
13	18		11	4	1	6	30	25	0
27	22		5	5	1	2	22	0
22			3					8
								9
