# Supplementary material for: Growth inhibition of arable weeds by cerato‐platanin, a plant immune defense activator of fungal origin
Source: Pest Manag Sci. 2025 Jun 24;81(10):6255–64. doi: 10.1002/ps.8963 (PMC12441781; doi:10.1002/ps.8963)
Supplement: Supplementary file 4 — Dataset Figure S4. Ct values from RT‐qPCR analyses. [file PS-81-6255-s003.xlsx]

## Sheet: ACO1
Well	Sample Name	Target Name	Reporter	Cт	Cт Mean	Cт SD	Tm1
A1	H2O1	ACO1	SYBR	27.4395	27.3991	0.0571255	80.0616
A2	H2O1	ACO1	SYBR	27.3587	27.3991	0.0571255	80.2107
A3	H2O2	ACO1	SYBR	28.1712	28.1868	0.0219919	80.0579
A4	H2O2	ACO1	SYBR	28.2024	28.1868	0.0219919	80.0579
A5	H2O3	ACO1	SYBR	26.8083	26.844	0.0504467	80.057
A6	H2O3	ACO1	SYBR	26.8797	26.844	0.0504467	80.2062
A7	BSA1	ACO1	SYBR	27.3439	27.3356	0.011735	79.9087
A8	BSA1	ACO1	SYBR	27.3273	27.3356	0.011735	80.0578
A9	BSA2	ACO1	SYBR	27.6465	27.6641	0.0248552	79.907
A10	BSA2	ACO1	SYBR	27.6816	27.6641	0.0248552	79.7578
A11	BSA3	ACO1	SYBR	27.3334	27.3737	0.0569758	80.0519
A12	BSA3	ACO1	SYBR	27.414	27.3737	0.0569758	80.0519
B1	CP1	ACO1	SYBR	26.8356	26.8075	0.0396207	79.9125
B2	CP1	ACO1	SYBR	26.7795	26.8075	0.0396207	79.9125
B3	CP2	ACO1	SYBR	25.9115	25.7908	0.170593	80.0579
B4	CP2	ACO1	SYBR	25.6702	25.7908	0.170593	79.9087
B5	CP3	ACO1	SYBR	25.2811	25.3155	0.04863	80.057
B6	CP3	ACO1	SYBR	25.3499	25.3155	0.04863	79.9079

## Sheet: CHI1
Well	Sample Name	Target Name	Reporter	Cт	Cт Mean	Cт SD	Tm1
A1	H2O1	CHI1	SYBR	26.8022	26.7942	0.0113614	82.8861
A2	H2O1	CHI1	SYBR	26.7861	26.7942	0.0113614	82.8861
A3	H2O2	CHI1	SYBR	26.6318	26.7332	0.143483	82.8922
A4	H2O2	CHI1	SYBR	26.8347	26.7332	0.143483	82.8922
A5	H2O3	CHI1	SYBR	26.0652	26.0116	0.0757268	82.8884
A6	H2O3	CHI1	SYBR	25.9581	26.0116	0.0757268	82.8884
A7	BSA1	CHI1	SYBR	26.9757	26.9759	0.000225233	82.8786
A8	BSA1	CHI1	SYBR	26.976	26.9759	0.000225233	82.8786
A9	BSA2	CHI1	SYBR	26.4262	26.5101	0.118601	82.7351
A10	BSA2	CHI1	SYBR	26.5939	26.5101	0.118601	82.7351
A11	BSA3	CHI1	SYBR	26.0568	26.031	0.0364877	82.8674
A12	BSA3	CHI1	SYBR	26.0052	26.031	0.0364877	82.8674
B1	CP1	CHI1	SYBR	26.2509	26.1771	0.104342	83.1843
B2	CP1	CHI1	SYBR	26.1034	26.1771	0.104342	83.1843
B3	CP2	CHI1	SYBR	24.7962	24.8451	0.0691586	83.1904
B4	CP2	CHI1	SYBR	24.894	24.8451	0.0691586	83.0413
B5	CP3	CHI1	SYBR	25.7261	25.8011	0.106094	82.8884
B6	CP3	CHI1	SYBR	25.8761	25.8011	0.106094	82.8884

## Sheet: THA1
Well	Sample Name	Target Name	Reporter	Cт	Cт Mean	Cт SD	Tm1
C1	H2O1	THA1	SYBR	29.1606	29.1005	0.0850921	76.3243
C2	H2O1	THA1	SYBR	29.0403	29.1005	0.0850921	76.3243
C3	H2O2	THA1	SYBR	28.8464	28.8631	0.0235618	76.4793
C4	H2O2	THA1	SYBR	28.8798	28.8631	0.0235618	76.3302
C5	H2O3	THA1	SYBR	28.8788	28.9169	0.053836	76.3252
C6	H2O3	THA1	SYBR	28.9549	28.9169	0.053836	76.3252
C7	BSA1	THA1	SYBR	28.901	28.8988	0.00314382	76.3157
C8	BSA1	THA1	SYBR	28.8966	28.8988	0.00314382	76.3157
C9	BSA2	THA1	SYBR	28.8847	28.9038	0.0270212	76.3215
C10	BSA2	THA1	SYBR	28.9229	28.9038	0.0270212	76.1724
C11	BSA3	THA1	SYBR	28.4101	28.49	0.11296	76.2954
C12	BSA3	THA1	SYBR	28.5699	28.49	0.11296	76.1461
D1	CP1	THA1	SYBR	29.2742	29.4188	0.204513	76.1752
D2	CP1	THA1	SYBR	29.5634	29.4188	0.204513	76.3243
D3	CP2	THA1	SYBR	28.1212	28.1355	0.0201914	76.4793
D4	CP2	THA1	SYBR	28.1498	28.1355	0.0201914	76.4793
D5	CP3	THA1	SYBR	28.7035	28.6622	0.0583204	76.3252
D6	CP3	THA1	SYBR	28.621	28.6622	0.0583204	76.3252

## Sheet: PR1
Well	Sample Name	Target Name	Reporter	Cт	Cт Mean	Cт SD	Tm1
C1	H2O1	PR1	SYBR	29.7487	29.6454	0.146074	76.9117
C2	H2O1	PR1	SYBR	29.5421	29.6454	0.146074	76.9117
C3	H2O2	PR1	SYBR	29.4725	29.4057	0.0944804	77.0649
C4	H2O2	PR1	SYBR	29.3389	29.4057	0.0944804	77.0649
C5	H2O3	PR1	SYBR	27.939	27.9366	0.00351201	77.0638
C6	H2O3	PR1	SYBR	27.9341	27.9366	0.00351201	77.0638
C7	BSA1	PR1	SYBR	29.6935	29.7217	0.0398797	76.7589
C8	BSA1	PR1	SYBR	29.7499	29.7217	0.0398797	76.9081
C9	BSA2	PR1	SYBR	28.7511	28.8011	0.0706476	76.9166
C10	BSA2	PR1	SYBR	28.851	28.8011	0.0706476	76.9166
C11	BSA3	PR1	SYBR	28.5682	28.6272	0.0834251	76.7613
C12	BSA3	PR1	SYBR	28.6862	28.6272	0.0834251	76.7613
D1	CP1	PR1	SYBR	29.1643	29.1591	0.0073639	76.9117
D2	CP1	PR1	SYBR	29.1539	29.1591	0.0073639	76.9117
D3	CP2	PR1	SYBR	29.2831	29.2582	0.0351404	76.9157
D4	CP2	PR1	SYBR	29.2334	29.2582	0.0351404	76.9157
D5	CP3	PR1	SYBR	28.7263	28.6424	0.118752	76.9147
D6	CP3	PR1	SYBR	28.5584	28.6424	0.118752	76.9147

## Sheet: LOX
Well	Sample Name	Target Name	Reporter	Cт	Cт Mean	Cт SD	Tm1
A1	H2O1	LOX	SYBR	30.1773	30.2674	0.127449	77.3766
A2	H2O1	LOX	SYBR	30.3576	30.2674	0.127449	77.3766
A3	H2O2	LOX	SYBR	31.048	31.1031	0.0780155	77.3794
A4	H2O2	LOX	SYBR	31.1583	31.1031	0.0780155	77.3794
A5	H2O3	LOX	SYBR	30.1309	30.2755	0.20444	77.2278
A6	H2O3	LOX	SYBR	30.4201	30.2755	0.20444	77.2278
A7	BSA1	LOX	SYBR	30.7926	30.8589	0.0936604	77.2269
A8	BSA1	LOX	SYBR	30.9251	30.8589	0.0936604	77.2269
A9	BSA2	LOX	SYBR	30.0442	30.1816	0.194295	77.2304
A10	BSA2	LOX	SYBR	30.3189	30.1816	0.194295	77.2304
A11	BSA3	LOX	SYBR	28.9405	28.9912	0.0716861	77.3782
A12	BSA3	LOX	SYBR	29.0419	28.9912	0.0716861	77.3782
B1	CP1	LOX	SYBR	30.6631	30.6309	0.0454606	77.3766
B2	CP1	LOX	SYBR	30.5988	30.6309	0.0454606	77.3766
B3	CP2	LOX	SYBR	29.614	29.5493	0.0915106	77.3794
B4	CP2	LOX	SYBR	29.4846	29.5493	0.0915106	77.3794
B5	CP3	LOX	SYBR	30.7724	30.754	0.0259449	77.2278
B6	CP3	LOX	SYBR	30.7357	30.754	0.0259449	77.2278

## Sheet: PAL
Well	Sample Name	Target Name	Reporter	Cт	Cт Mean	Cт SD	Tm1
C1	H2O1	PAL	SYBR	22.8633	22.8272	0.0510388	80.2068
C2	H2O1	PAL	SYBR	22.7911	22.8272	0.0510388	80.2068
C3	H2O2	PAL	SYBR	22.6138	22.7758	0.22907	80.3592
C4	H2O2	PAL	SYBR	22.9378	22.7758	0.22907	80.3592
C5	H2O3	PAL	SYBR	23.1261	23.1225	0.00511022	80.2073
C6	H2O3	PAL	SYBR	23.1189	23.1225	0.00511022	80.3563
C7	BSA1	PAL	SYBR	22.7283	22.7729	0.0630422	80.2064
C8	BSA1	PAL	SYBR	22.8174	22.7729	0.0630422	80.2064
C9	BSA2	PAL	SYBR	22.7114	22.788	0.108286	80.2097
C10	BSA2	PAL	SYBR	22.8645	22.788	0.108286	80.2097
C11	BSA3	PAL	SYBR	22.279	22.3004	0.0303228	80.2084
C12	BSA3	PAL	SYBR	22.3219	22.3004	0.0303228	80.2084
D1	CP1	PAL	SYBR	23.9519	23.9302	0.0307706	80.2068
D2	CP1	PAL	SYBR	23.9084	23.9302	0.0307706	80.2068
D3	CP2	PAL	SYBR	21.8434	21.8099	0.0474378	80.3592
D4	CP2	PAL	SYBR	21.7764	21.8099	0.0474378	80.3592
D5	CP3	PAL	SYBR	22.8664	22.9043	0.0535487	80.2073
D6	CP3	PAL	SYBR	22.9421	22.9043	0.0535487	80.2073
