# Supplementary material for: Growth inhibition of arable weeds by cerato‐platanin, a plant immune defense activator of fungal origin
Source: Pest Manag Sci. 2025 Jun 24;81(10):6255–64. doi: 10.1002/ps.8963 (PMC12441781; doi:10.1002/ps.8963)
Supplement: Supplementary file 5 — Dataset Figure S5. Shoot/root length (mm) measurements on different weed species. [file PS-81-6255-s007.xlsx]

## Sheet: Avena ROOTS
Avena fatua root length measurements (mm)
H2O	CP	BSA
20	40	12
20	12	38
15	18	16
15	11	13
10	35	25
0	15	42
0	7	7
0	6	13
11	12	22
25	12	0
40	14	32
43	22	11
15	20	5
18	11	18
23	25	25
25	16	7
25	12	7
45	6	5
17	10	2
15	0	0
14	16
11	2
14	7
25	4
2	0
17

## Sheet: Avena SHOOTS
Avena fatua shoot length measurements (mm)
H2O	CP	BSA
12	31	5
4	18	30
9	29	8
4	9	12
13	13	10
7	5	42
4	11	5
4	11	11
5	6	22
25	7	3
38	8	38
38	16	6
12	11	28
7	10	32
28	10	44
13	8	11
15	8	7
42	8	3
10	5	5
11	6	2
7	6
5	5
11	2
8	0
10	2
3

## Sheet: A.hybridus ROOTS
Amaranthus hybridus root length measurements (mm)
H2O	CP	BSA
28	30	26
33	30	33
25	24	29
28	23	30
32	22	34
31	23	34
34	16	36
31	24	31
28	13	27
28	20	32
24	25	27
31	25	25
25	22	20
32	22	27
30	20	25
22	25	22
24	21	27
25	22	28
26	25	28
17	18	36
15	26	32
13	24	22
25	20	26
25	25	26
	21	27
	23
	18
	20
	26
	25

## Sheet: A.hybridus SHOOTS
Amaranthus hybridus shoot length measurements (mm)
H2O	CP	BSA
8	9	10
8	9	9
9	8	7
7	7	7
8	6	8
7	9	7
8	5	7
8	9	7
6	6	6
5	8	8
8	9	7
11	7	8
6	6	3
7	7	7
8	6	7
4	7	6
4	8	8
5	8	8
5	7	7
7	3	7
5	7	3
4	10	6
3	7	7
8	8	6
	6	4
	7
	5
	7
	8
	7

## Sheet: A.tuberculatus ROOTS
Amaranthus tuberculatus root length measurements (mm)
H2O	CP	BSA
5.9	10.1	15.8
13	6.1	20
11.4	7	13.7
6.1	9.2	11
13.3	8.4	8.3
5.4	3.7	5.1
5.5	6	17.6
6.8	4.8	8.4
8.8	7.1	6
10.9	10	3.7
7.4	8.1	7
9.3	8	8.6
8.1	7.4	10.9
17.6	8.1	3
8.6	5.7	12
4.9	4.8	5.8
7.3	6.7	3.2
8.8	0.9	7.4
5	10.2	3.3
3.1	4.3	2.3
8.1	7.4	3.6
4.9	5.7	7.6
2.8	5.8	3.2
3.2	3.6	5
1.4	3.6	4.3
3.6	4.9	3.7
2.6		3
		4.9

## Sheet: A.tuberculatus SHOOTS
Amaranthus tuberculatus shoot length measurements (mm)
H2O	CP	BSA
2.7	5.7	4.6
3	3.7	7.9
5.2	3.1	5.1
6	3.6	1.9
2.3	3.7	3.4
1.8	4.4	4
3.8	1.4	4.5
4.2	5.2	2.6
3.3	1.7	4.6
1.3	1.1	2.5
1	1.5	1.9
2	4	6
2	2.5	3.4
6.8	2.5	2
2.7	2.3	5.2
4	1.6	6.8
2.3	2	5.3
1.2	0.7	1.9
2.4	3.4	4
2	1.3	2.9
1.4	3.3	4.5
1.3	1.7	1.4
1.5	3.2	2.8
0.6	2	1
1.8	1.8	0.8
1	1.1	1.3
0		1
		2

## Sheet: A.palmeri ROOTS
Amaranthus palmeri root length measurements (mm)
H2O	CP	BSA
27	17	15
11	21	12
9	13	15
16	16	15
22	17	25
15	21	16
23	20	13
30	22	16
8	22	15
22	15	12
15	22	24
2	18	23
18	15	10
15	19	14
17	32	22
4	21	8
7	17	22
18	17	10
15	15	24
32	10	12
20	28	16
17	12	16
7	21	11
15	4	15
13	12	27
12	14	18
8	14	20
25	17	11
14	9	14
	9

## Sheet: A.palmeri SHOOTS
Amaranthus palmeri shoot length measurements (mm)
H2O	CP	BSA
4	7	10
4	6	7
6	2	7
4	5	9
4	4	8
3	7	5
4	9	3
2	4	7
7	5	7
3	5	6
6	8	3
2	2	3
2	2	8
3	6	2
3	4	3
2	5	10
3	3	7
3	3	3
3	5	6
3	2	3
3	4	6
3	2	4
2	4	3
2	1	2
2	3	4
2	4	6
2	2	7
3	2	5
2	2	3
	4

## Sheet: D.sanguinalis ROOTS
Digitaria sanguinalis root length measurements (mm)
H2O	CP	BSA
15	1	14
16	1	15
11	1	17
19	1	12
10	1	15
15	3	23
10	1	12
13	0	7
12	1	11
9	1	1
14	1	1
13	1	3
15	0	10
10	0	11
6	5	1
8	1	7
3	0	6
7	1	3
6	1	5
3	1	1
3	0	1
0	1	1
3	0	1
1	1	1
1	1
1
1

## Sheet: D.sanguinalis SHOOTS
Digitaria sanguinalis shoot length measurements (mm)
H2O	CP	BSA
5	5	8
6	8	7
4	10	10
9	11	9
4	2	5
5	9	10
5	6	5
4	5	4
4	3	4
4	4	4
7	4	2
6	6	1
6	4	1
3	5	2
3	3	1
2	5	1
1	3	1
1	5	1
5	3	1
1	2	2
1	2	1
1	3	1
1	4	0
1	0	1
0	0
0
0
