# Supplementary material for: Growth inhibition of arable weeds by cerato‐platanin, a plant immune defense activator of fungal origin
Source: Pest Manag Sci. 2025 Jun 24;81(10):6255–64. doi: 10.1002/ps.8963 (PMC12441781; doi:10.1002/ps.8963)
Supplement: Supplementary file 6 — Dataset Figure S6. Shoot length (mm) measurements in herbicide resistant Lolium spp. populations. [file PS-81-6255-s005.xlsx]

## Sheet: 204-L (susceptible)
Shoot length measurements (mm) on different Lolium sp. populations
Water	CP	Axial Pronto 60
43	7	1
31	3	3
32	4	1
35	7	1
25	2	1
37	1	1
39	3	3
38	2	1
40	2	0
41	7	1
34	6	1
34	1	2
41	4	1
32	8	2
35	7	1
29	9	2
35	7	1
32	1	1
30	6	1
46	2	1
36	4	1
49	1	1
36	2	1
25	1	1
30	1	1
40	4	1
34	1
44	3
29	3
34	4

## Sheet: 19-670
Shoot length measurements (mm) on different Lolium sp. populations
Water	CP	Axial Pronto 60
20	4	20
25	1	15
6	5	31
23	5	28
30	5	34
35	4	19
29	4	19
29	5	9
25	4	6
25	3	10
35	6	2
26	1	3
34	2	2
35	5	9
26	1	2
34	1	4
29	4	15
13	6	5
20	4	12
36	2	5
38	4	10
33	0	10
32	4	6
23	5	6
18	2	16
19	1	9
21	3	3
25	2	5
30		2
9

## Sheet: IT609
Shoot length measurements (mm) on different Lolium sp. populations
Water	CP	Axial Pronto 60
19	8	25
25	7	34
26	6	34
33	1	31
20	7	32
26	7	13
33	0	18
19	4	34
28	0	16
25	8	4
26	6	28
25	8	22
25	5	19
9	4	31
7	7	30
19	3	29
28	0	23
13	5	33
16	8	25
11	2	27
17	5	11
26	2	32
11	7	18
6	7	12
27	5	18
38	1	22
27	4	5
20	5	1
19

## Sheet: 23-735
Shoot length measurements (mm) on different Lolium sp. populations
Water	CP	Axial Pronto 60
26	10	22
31	4	24
21	7	30
20	3	26
29	3	23
16	2	23
26	9	19
36	8	24
28	5	16
26	6	27
30	5	19
34	6	24
28	2	20
26	4	18
27	6	32
19	5	19
22	5	25
32	4	25
30	2	20
19	5	15
26	8	18
17	6	21
29	1	36
21	5	27
22	7	18
18	5	20
20	4	26
19	6	20
13	3	13
		15

## Sheet: 23-741
Shoot length measurements (mm) on different Lolium sp. populations
Water	CP	Axial Pronto 60
28	11	10
20	1	41
21	7	26
17	7	28
15	10	34
21	9	30
25	8	11
26	8	18
21	10	25
16	6	20
28	5	42
29	3	27
27	3	29
30	5	27
24	7	28
24	1	28
15	1	15
28	1	18
30	1	19
23	0	31
13	0	15
32	0	13
32	1	12
5	1	10
39	1	7
38	1	10
22	1	0
21
30
