# Supplementary material for: Growth inhibition of arable weeds by cerato‐platanin, a plant immune defense activator of fungal origin
Source: Pest Manag Sci. 2025 Jun 24;81(10):6255–64. doi: 10.1002/ps.8963 (PMC12441781; doi:10.1002/ps.8963)
Supplement: Supplementary file 7 — Dataset Figure S7. Triticum aestivum shoot/root length measurements (mm). [file PS-81-6255-s002.xlsx]

## Sheet: Triticum SHOOTS
Triticum aestivum shoot length measurements (mm)
H2O	CP	BSA
4	1	5
0	4	4
4	5	2
2	4	3
3	2	1
2	2	2
2	2	3
2	2	3
3	2	7
3	3	4
2	2	2
3	3	2
2	3	3
2	3	2
3	6	3
2	5	4
2	2	4
	1	2
	5	3
	3

## Sheet: Triticum ROOTS
Triticum aestivum root length measurements (mm)
H2O	CP	BSA
0	0	16
12	18	17
2	17	18
15	19	21
4	11	10
21	22	17
25	15	10
26	17	9
15	23	0
12	33	8
21	10	20
23	27	18
17	32	18
4	21	16
22	19	15
11	16	18
18	31	21
	21	16
	22	16
	21
